# Supplementary material for: Antimicrobial Properties of Amino-Acid-Derived N-Heterocyclic Carbene Silver Complexes
Source: Pharmaceutics. 2022 Mar 30;14(4):748. doi: 10.3390/pharmaceutics14040748 (PMC9024828; doi:10.3390/pharmaceutics14040748)
Supplement: Supplementary file 1 [file pharmaceutics-14-00748-s001.zip]

Archive with 1 entries (1 files):
- pharmaceutics-1621600-supplementary.pdf
